# Supplementary material for: Shifts in Diabetes Health Literacy Policy and Practice in Australia—Promoting Organisational Health Literacy
Source: Int J Environ Res Public Health. 2023 May 10;20(10):5778. doi: 10.3390/ijerph20105778 (PMC10217931; doi:10.3390/ijerph20105778)
Supplement: Supplementary file 1 [file ijerph-20-05778-s001.zip]

Archive with 1 entries (1 files):
- ijerph-2253581-supplementary.pdf
